# Supplementary material for: Eucommia ulmoides bark extract reduces blood pressure and inflammation by regulating the gut microbiota and enriching the Parabacteroides strain in high-salt diet and N(omega)-nitro-L-arginine methyl ester induced mice
Source: Front Microbiol. 2022 Aug 18;13:967649. doi: 10.3389/fmicb.2022.967649 (PMC9434109; doi:10.3389/fmicb.2022.967649)
Supplement: Supplementary file 2 [file Table_1.XLSX]

## Sheet: Table S1
Supplementary Table S1: RT-qPCR primers.
Primer	Sequence (5' to 3')
Cyp11b2F	ACTCGGGTGTGGAAAGAACAT
Cyp11b2R	GCCACTGTAGGTCTGAGAGC
TNF-αF	CCCTCACACTCAGATCATCTTCT
TNF-αR	GCTACGACGTGGGCTACAG
IL-6F	TAGTCCTTCCTACCCCAATTTCC
IL-6R	TTGGTCCTTAGCCACTCCTTC
IL-17aF	CAGACTACCTCAACCGTTCCA
IL-17aR	AGAATTCATGTGGTGGTCCAG

## Sheet: Tables S2
Supplementary Table S2: Samples and sequences.
Sample-id	Input	Filtered	Denoised	Merged	Non-chimeric	Group	Time
E10-10	100277	84862	81917	41710	34898	E	week 10
E13-10	96264	85003	82556	52596	42960	E	week 10
E3-10	105738	92080	90354	47923	39403	E	week 10
E5-10	108832	94715	92330	48957	36323	E	week 10
E6-10	102023	90207	88515	60019	49589	E	week 10
E9-10	86678	76308	72933	43112	35067	E	week 10
B5-10	102299	91767	90303	39173	27081	M	week 10
M4-10	104144	83111	80616	55762	45721	M	week 10
M5-10	104286	87099	85276	52905	40627	M	week 10
M6-10	103097	89067	87495	40230	29227	M	week 10
M9-10	100531	86914	84479	48605	38307	M	week 10
M10-10	94765	82488	80523	59969	45399	M	week 10
E10-13	94600	85997	85113	57444	50189	E	week 13
E12-13	94288	87274	85983	61707	56372	E	week 13
E13-13	97028	90320	89080	46721	43122	E	week 13
E3-13	95845	86232	85491	64140	60422	E	week 13
E4-13	86891	81241	80438	53486	48215	E	week 13
E5-13	88149	81062	80352	55921	50093	E	week 13
E6-13	89758	80314	79628	55523	52614	E	week 13
E7-13	83124	77037	76178	54069	47702	E	week 13
E8-13	94658	87813	86581	58355	51075	E	week 13
E9-13	87032	80702	79751	63770	59540	E	week 13
B5-13	89480	84426	83479	50520	45978	M	week 13
M4-13	82520	74828	73646	38337	34425	M	week 13
M5-13	86902	79635	78671	59901	52210	M	week 13
M6-13	80690	72287	71076	54143	49214	M	week 13
M9-13	93290	86752	85581	67525	60068	M	week 13
M10-13	92997	84194	83087	57006	50563	M	week 13
N1-13	99852	93531	91104	68355	62455	N	week 13
N2-13	97247	90894	89934	66661	54579	N	week 13
N4-13	96956	89246	88371	61907	57858	N	week 13
N5-13	84473	78712	77433	58039	53090	N	week 13
N8-13	98120	91707	90310	69851	62156	N	week 13

## Sheet: Table S3
Supplementary Table S3: PERMANOVA result of gut bacterial community composition compared between the EU+HSD and HSD groups in week 10.
Group	Distance	Sums of squares	Mean squares	F.Model	Variation (R2)	Pr(>F)
HSD in week 10/EU+HSD in week 10	Bray-Curtis	0.46	0.46	4.43	0.31	0.002

## Sheet: Table S4
Supplementary Table S4: PERMANOVA result of gut bacterial community composition compared among the EU+HSD, HSD, and ND groups in week 13.
group	distance	Sums of squares	Mean squares	F.Model	Variation (R2)	Pr(>F)
HSD in week 13/EU+HSD in week 13	Bray-Curtis	0.53	0.53	4.3	0.24	0.001
HSD in week 13/ND in week 13	Bray-Curtis	0.4	0.4	2.29	0.2	0.014

## Sheet: Table S5
Table S5 The relative abundances of gut bacteria at week 13 in phylum level							Supplementary Table S5: Relative abundances of gut bacteria in week 13 at phylum level.
Phylum	E3-13	E4-13	E5-13	E6-13	E7-13	E8-13	E9-13	E10-13	E12-13	E13-13	EU+HSD group on average	B5-13	M4-13	M5-13	M6-13	M9-13	M10-13	HSD group on average	N1-13	N2-13	N4_13	N5-13	N8-13	ND group on average
Bacteroidetes	0.521879	0.739708	0.530713	0.393983	0.653033	0.422673	0.578384	0.711909	0.476762	0.362506	0.539155	0.428988	0.386028	0.771481	0.453448	0.580792	0.4618	0.513756	0.417933	0.643837	0.385945	0.293294	0.462916	0.440785
Firmicutes	0.360961	0.188634	0.415847	0.538127	0.254434	0.331043	0.37217	0.229512	0.3393	0.489611	0.351964	0.518726	0.471895	0.175656	0.494798	0.384098	0.43868	0.413976	0.248579	0.261144	0.445124	0.389188	0.381814	0.34517
Epsilonbacteraeota	0.0772401	0.0187286	0.00185655	0.00264188	0.0168127	0.0762212	0.0124118	0.0106199	0.0993046	0.00422058	0.0320058	0.0139414	0.0837182	0.00773798	0.00948917	0.00855697	0.0367265	0.026695	0.301193	0.00765862	0.00257527	0.127802	0.0204485	0.0919354
Actinobacteria	0.0153421	0.0322306	0.0201825	0.0168396	0.0392436	0.0550954	0.0130668	0.0252844	0.0288796	0.0865452	0.033271	0.0187481	0.0255919	0.0198238	0.0197911	0.00817407	0.014833	0.017827	0.0131775	0.00894117	0.0385945	0.0106611	0.0150589	0.0172866
Verrucomicrobia	0.00178743	0.00120294	0.00329387	0.0146729	0.0181544	0.0269604	0.0100941	0.00115563	0.00262542	0.000695701	0.00806427	0.00113098	0.000290487	0.00551618	8.13e-05	0.000416195	0.0149714	0.00373443	0.000288208	0.0543066	0.10225	0.170465	0.0908038	0.0836228
Patescibacteria	0.00801033	0.00754952	0.0266305	0.0309423	0.0168756	0.0857562	0.0123782	0.0104007	0.02409	0.011108	0.0233741	0.0162252	0.00630356	0.00350508	0.00589263	0.00392888	0.0040939	0.0066582	0.00467537	0.0205024	0.0141899	0.00485967	0.0102967	0.0109048
Proteobacteria	0.00771242	0.00611843	0.000359332	0.000456152	0.000586977	0.000783162	0.000352704	0.00571839	0.0118676	0.0174157	0.00513709	0.000761234	0.00427015	0.00465428	0.00487666	0.0049111	0.00466745	0.00402348	0.00781363	0.000604628	0.000172837	0.000546242	0.000450479	0.00191756
Unassigned	0.000331005	0	0	0.000228076	0.000335416	0.000137053	0.000134363	7.97e-05	0.000425743	9.28e-05	0.000176416	4.35e-05	0.000464779	0.000172381	0.000162555	0.00014983	9.89e-05	0.000181991	0.000240173	0.00218033	3.46e-05	0.00113016	0.000176974	0.000752446
Chloroflexi	0.00331005	0.00261329	0	0	0	0	0	0.00247066	0.00576527	0.0126386	0.00267978	0	0.00923747	0.00442444	0.00449059	0.00386229	0.0108973	0.00548535	0.000960692	0	0	0	0	0.000192138
Acidobacteria	0.00127437	0.000725915	0	0	0	0	0	0.000597741	0.00340595	0.00475395	0.00107579	0	0.0022658	0.00220264	0.00166619	0.0014983	0.00237328	0.0016677	0.00128092	0	0	0	0	0.000256184
Cyanobacteria	0.000148952	0.000165923	0.000538997	0.000741248	4.19e-05	0.000195791	0.000100773	0.000139473	7.1e-05	0.00037104	0.00025151	0.000282744	0.000232389	3.83e-05	0.00036575	0.000183126	0.000177996	0.000213384	8.01e-05	0.000494696	0.0107677	0.00060275	0.000434391	0.00247594
Tenericutes	0.000314455	0.000145183	0.000578923	0.00136846	0.00048216	0.00113558	0.000839772	0	0.000443483	0.00032466	0.000563268	0.00106573	0.000261438	0.000153227	0.00148332	0.000183126	0.000474655	0.000603582	0.00094468	0.000329797	0.000345674	0.00143153	0.0176009	0.00413051
Nitrospirae	0.000297905	0.00047703	0	0	0	0	0	0.000398494	0.00159654	0.00125226	0.000402223	0	0.00185911	0.000861904	0.00101597	0.000649264	0.00176018	0.00102441	0.000304219	0	0	0	0	6.08438e-05
Gemmatimonadetes	0.00061236	0.000124443	0	0	0	0	0	0.000139473	0.000904704	0.00271323	0.000449421	0	0.000784314	0.000938518	0.000447027	0.000432843	0.000474655	0.000512893	0.00113682	0	0	0	0	0.000227364
Armatimonadetes	0.000215153	0.000912579	0	0	0	0	0	0.00097631	0.00266089	0.0011595	0.000592444	0	0.00255628	0.00134074	0.0012598	0.000582673	0.00510254	0.00180701	9.61e-05	0	0	0	0	1.922e-05
Planctomycetes	0.000165503	0.000228145	0	0	0	0	0	0.000478192	0.000869226	0.00183201	0.000357308	0	0.00331155	0.00084275	0.000507986	0.00108211	0.00179974	0.00125735	6.4e-05	0	0	0	0	1.28e-05
Fusobacteria	0	0	0	0	0	0	0	0	0	0	0	0	0	0	0	0	0	0	0	0	0	0	0	0
WPS-2	0.000281354	0.000373328	0	0	0	0	0	7.97e-05	0.000816008	0.00153054	0.000308093	0	0.00063907	0.000536296	0.000223514	0.000316308	0.00102842	0.000457268	0	0	0	0	0	0
BRC1	8.28e-05	6.22e-05	0	0	0	0	0	0	0.000159654	0.00118269	0.000148735	0	0.000203341	0	0	0.000133182	3.96e-05	6.26872e-05	0	0	0	0	0	0
Deferribacteres	0	0	0	0	0	0	6.72e-05	0	0	0	6.72e-06	8.7e-05	8.71e-05	0	0	0	0	2.90167e-05	0.000224161	0	0	1.88e-05	0	4.85922e-05
Deinococcus-Thermus	0	0	0	0	0	0	0	0	5.32e-05	0	5.32e-06	0	0	7.66e-05	0	4.99e-05	0	2.10833e-05	0	0	0	0	0	0
Latescibacteria	0	0	0	0	0	0	0	0	0	0	0	0	0	0	0	0	0	0	3.2e-05	0	0	0	0	6.4e-06
Elusimicrobia	0	0	0	0	0	0	0	0	0	0	0	0	0	0	0	0	0	0	0.000352254	0	0	0	0	7.04508e-05
Spirochaetes	3.31e-05	0	0	0	0	0	0	3.98e-05	0	4.64e-05	1.193e-05	0	0	0	0	0	0	0	3.2e-05	0	0	0	0	6.4e-06
Crenarchaeota	0	0	0	0	0	0	0	0	0	0	0	0	0	0	0	0	0	0	0	0	0	0	0	0
Synergistetes	0	0	0	0	0	0	0	0	0	0	0	0	0	0	0	0	0	0	0.000128092	0	0	0	0	2.56184e-05
Euryarchaeota	0	0	0	0	0	0	0	0	0	0	0	0	0	0	0	0	0	0	0.000240173	0	0	0	0	4.80346e-05
Thaumarchaeota	0	0	0	0	0	0	0	0	0	0	0	0	0	0	0	0	0	0	0	0	0	0	0	0
Entotheonellaeota	0	0	0	0	0	0	0	0	0	0	0	0	0	0	0	0	0	0	0.000128092	0	0	0	0	2.56184e-05
Rokubacteria	0	0	0	0	0	0	0	0	0	0	0	0	0	0	0	0	0	0	0	0	0	0	0	0
Dependentiae	0	0	0	0	0	0	0	0	0	0	0	0	0	0	0	0	0	0	0	0	0	0	0	0
Fibrobacteres	0	0	0	0	0	0	0	0	0	0	0	0	0	0	0	0	0	0	0	0	0	0	0	0
WS2	0	0	0	0	0	0	0	0	0	0	0	0	0	0	0	0	0	0	6.4e-05	0	0	0	0	1.28e-05
FBP	0	0	0	0	0	0	0	0	0	0	0	0	0	3.83e-05	0	0	0	6.38333e-06	0	0	0	0	0	0
FCPU426	0	0	0	0	0	0	0	0	0	0	0	0	0	0	0	0	0	0	3.2e-05	0	0	0	0	6.4e-06

## Sheet: Table S6
Table S6 The relative abundances of dominant gut bacteria at week 13 in genus level (>0.03%)													Supplementary Table S6: Relative abundances of dominant gut bacteria in week 13 at genus level (>0.03%).
Genus	E3-13	E4-13	E5-13	E6-13	E7-13	E8-13	E9-13	E10-13	E12-13	E13-13	EU+HSD group on average	B5-13	M4-13	M5-13	M6-13	M9-13	M10-13	HSD group on average	N1-13	N2-13	N4-13	N5-13	N8-13	ND group on average
Muribaculaceae unidentified1	0.268048	0.470787	0.298405	0.186433	0.387594	0.173588	0.342425	0.462372	0.21979	0.13369	0.294313	0.176236	0.198025	0.303792	0.150547	0.175002	0.125665	0.188211	0.122136	0.24907	0.233485	0.0806178	0.121372	0.161336
Ruminococcaceae UCG-014	0.211545	0.0729441	0.27423	0.321796	0.0608989	0.154851	0.223564	0.139911	0.127723	0.261931	0.184939	0.134347	0.0518228	0.0146907	0.0485431	0.256193	0.0417697	0.0912277	0.0464815	0.0219498	0.262263	0.0322848	0.193465	0.111289
Muribaculaceae unidentified2	0.128463	0.133589	0.110914	0.0566389	0.161943	0.125169	0.0925428	0.157186	0.107394	0.12896	0.12028	0.112402	0.0648076	0.212047	0.0563458	0.103366	0.198841	0.124635	0.0455208	0.0841349	0.0762557	0.0427576	0.0826952	0.0662728
Muribaculaceae unidentified3	0.00493198	0.00657472	0.00758589	0.00686129	0.0152195	0.0156437	0.0100437	0.00559884	0.00620876	0.00408144	0.00827497	0.0270347	0.0167901	0.0803294	0.104381	0.0141673	0.0147736	0.0429127	0.0405252	0.182946	0.0130492	0.0445282	0.0483622	0.0658821
Lachnospiraceae NK4A136 group	0.0494191	0.0247226	0.0614257	0.0726993	0.108968	0.0561527	0.0317098	0.0447708	0.111296	0.0757154	0.063688	0.183109	0.0538562	0.0445317	0.167371	0.0243724	0.193303	0.111091	0.0695701	0.0869748	0.0250095	0.113543	0.0475899	0.0685375
Muribaculaceae unidentified4	0.026497	0.0389713	0.0492284	0.0310944	0.0345059	0.0364366	0.0190628	0.0330949	0.0386894	0.0244191	0.0332	0.0431728	0.0215251	0.0878759	0.0326533	0.027935	0.0531021	0.0443774	0.0425907	0.0435149	0.0153825	0.0285741	0.0477186	0.0355562
Alloprevotella	0.0318593	0.0285803	0.0163097	0.0519063	0.0208796	0.0177386	0.0439201	0.0138875	0.0415987	0.0100877	0.0276768	0.00722085	0.0446768	0.0160889	0.0571382	0.136845	0.0162372	0.0463678	0.0460652	0.0340607	0.0128072	0.0115276	0.0606056	0.0330133
Helicobacter	0.0772401	0.0187286	0.00185655	0.00264188	0.0168127	0.0762212	0.0124118	0.0106199	0.0993046	0.00422058	0.0320058	0.0139414	0.0837182	0.00773798	0.00948917	0.00855697	0.0367265	0.026695	0.301161	0.00765862	0.00257527	0.127802	0.0204485	0.091929
Lachnospiraceae unidentified	0.00617325	0.0134813	0.00992155	0.00648116	0.0233743	0.0156437	0.0147632	0.00486162	0.0105371	0.0131719	0.0118409	0.036474	0.0864778	0.0355679	0.0655098	0.00799094	0.0489093	0.0468216	0.018045	0.0343355	0.0121159	0.0404784	0.018534	0.0247018
Akkermansia	0.00173778	0.00109924	0.00329387	0.0146729	0.0181544	0.0269604	0.0100941	0.00109586	0.00250124	0.00032466	0.00799343	0.00113098	0.000232389	0.00543957	8.13e-05	0.000349604	0.0149319	0.00369428	0	0.0543066	0.10225	0.170465	0.0908038	0.0835652
Alistipes	0.00724902	0.0152235	0.0189248	0.00399133	0.020691	0.0159178	0.0289553	0.017733	0.0234691	0.0127545	0.0164909	0.0264692	0.00775599	0.027964	0.02481	0.0373743	0.0103435	0.0224528	0.0813226	0.0264021	0.0230737	0.0370126	0.071031	0.0477684
Bacteroides	0.0298732	0.0251789	0.0147925	0.0364352	0.002872	0.0111209	0.0158381	0.00924505	0.00847939	0.014401	0.0168236	0.0189873	0.00822077	0.0125838	0.0036575	0.0468802	0.0141012	0.0174051	0.0235369	0.00533172	0.00195306	0.0259748	0.00920265	0.0131998
Lachnoclostridium	0.00193638	0.00350513	0.00171681	0.000247083	0.00230598	0.00362212	0.0032919	0.00111578	0.00388491	0.00245814	0.00240842	0.0157032	0.0846768	0.00898295	0.0352745	0.00294666	0.0422048	0.0316315	0.00907854	0.015134	0.00511597	0.0250141	0.00353948	0.0115764
Candidatus Saccharimonas	0.00772897	0.00725915	0.0266305	0.0309423	0.0168756	0.0857562	0.0123782	0.0101815	0.0234691	0.00943834	0.023066	0.0162252	0.0053159	0.00270063	0.00503922	0.00309649	0.00241283	0.00579837	0.00461132	0.0205024	0.0141899	0.00485967	0.0102967	0.010892
[Eubacterium] fissicatena group	0.00657045	0.0148916	0.00730641	0.0065952	0.0066035	0.014234	0.0283843	0.00173345	0.0057298	0.0198043	0.0111853	0.00176171	0.00775599	0.00224095	0.00477506	0.0143837	0.018472	0.00823157	0.00116884	0.0035728	0.0354143	0.0214918	0.00717549	0.0137646
[Eubacterium] coprostanoligenes group	0.00256529	0.00207404	0.00391272	0.0413958	0.000817576	0.0012139	0.00270406	0.0017733	0.0126836	0.00296832	0.00721086	0.00365392	0.0217865	0.00697184	0.0116024	0.00642605	0.00312481	0.00892759	0.000672484	0.000751205	0.0183034	0.00307026	0.00146406	0.00485229
Ruminiclostridium 9	0.006256	0.00429327	0.00600882	0.00364922	0.00840636	0.0111992	0.00527377	0.00344697	0.00615554	0.011711	0.00664001	0.0128105	0.00793028	0.00582264	0.0175966	0.0115702	0.00901845	0.0107914	0.00863021	0.00928929	0.0162467	0.0162554	0.0173595	0.0135562
Lachnospiraceae uncultured	0.00100957	0.0011822	0.0040325	0.000931311	0.00268333	0.00524719	0.00290561	0.000458268	0.0030689	0.00136821	0.00228871	0.0352777	0.0207698	0.0109366	0.0246678	0.00367916	0.0162569	0.018598	0.016668	0.0144928	0.00312835	0.0249199	0.00723985	0.0132898
Coriobacteriaceae UCG-002	0.00470028	0.0181271	0.00896333	0.00940814	0.0185527	0.0284484	0.0036782	0.00808942	0.00766338	0.0507861	0.0158417	0.00554613	0.00627451	0.0036583	0.00258057	0.00154824	0.00472678	0.00405576	0.000256184	0.00106268	0.00573819	0.00346581	0.00345904	0.00279638
Enterorhabdus	0.00349211	0.00696879	0.00475116	0.0032881	0.011488	0.0133138	0.00522338	0.00787025	0.00775207	0.0119892	0.00761368	0.00867806	0.00508352	0.00517142	0.00733531	0.00174802	0.00243261	0.00507482	0.00341046	0.00450723	0.00765668	0.00420041	0.00662848	0.00528065
Marvinbryantia	0.0298567	0.00763248	0.00507057	0.0363211	0.00102721	0.00227117	0.0109506	0.00456275	0.0105371	0.0356662	0.0143896	0.0117665	0.00551924	0.00199196	0.00530337	0.00293001	0.00369836	0.00520157	0.00137699	0.00262006	0.000708631	0.00158222	0.00273505	0.00180459
Parabacteroides	0.00450167	0.00352587	0.00379294	0.00764055	0.00337512	0.00634361	0.0107659	0.00173345	0.00299794	0.0039423	0.00486193	0.00332768	0.00406681	0.00285386	0.00308855	0.0130852	0.010126	0.00609134	0.000832599	0.00186885	0.00312835	0.0117536	0.00762597	0.00504188
Muribaculum	0.00344246	0.00228145	0.00471124	0.00520774	0.00343801	0.00238864	0.002217	0.00294885	0.00381395	0.00113631	0.00315856	0.00365392	0.00310821	0.013235	0.00932661	0.00131518	0.00348081	0.00568662	0.0033304	0.00994888	0.00300736	0.0019401	0.0025259	0.00415053
Roseburia	0.000347556	0.000352587	0.00475116	0.00106435	0.00104817	0.00189917	0.00099093	0.000219172	0.000957922	0.000858031	0.00124891	0.0048719	0.0375309	0.00371576	0.0155444	0.00439502	0.00518166	0.0118733	0.011064	0.00503857	0.00293823	0.00954982	0.00333033	0.00638418
Prevotellaceae UCG-001	0.00456787	0.00253033	0.00183658	0.0056829	0.000566014	0.00634361	0.00722204	0.00173345	0.00138367	0.000811651	0.00326781	0.00282744	0.00200436	0.00302624	0.000853416	0.0064427	0.0013053	0.00274324	0.00155312	0.00183221	0.000483943	0.00137502	0.00193063	0.00143498
Ruminococcaceae unidentified	0.00400516	0.00213627	0.0034935	0.00372524	0.00557629	0.00622614	0.00769231	0.00159398	0.00393812	0.00389592	0.00422829	0.00347993	0.00421206	0.00199196	0.0189783	0.002647	0.00259083	0.00565002	0.00246577	0.0157387	0.00655052	0.00998305	0.00765815	0.00847923
Ruminiclostridium 5	0.0176426	0.0168205	0.00169684	0.0131334	0.00157226	0.009163	0.00129325	0.00398494	0.00750373	0.0115022	0.00843127	0.00093523	0.00801743	0.00216434	0.00288536	0.00779117	0.00247216	0.00404428	0.000608438	0.000769527	0.000553078	0.00184592	0.00170539	0.00109647
Dubosiella	0.00190328	0.00360883	0.00463139	0.00344015	0.00484256	0.00387665	0.00223379	0.00400486	0.00372525	0.00621492	0.00384817	0.00545913	0.0111547	0.00180042	0.00235705	0.0022641	0.00395546	0.00449848	0.0012489	0.00316972	0.0033876	0.00182709	0.00265461	0.00245758
Ruminiclostridium 6	0.000959915	0.00103702	0.00127762	0.00374425	0.0056811	0.00297602	0.00196507	0.00286915	0.0029802	0.00111312	0.00246035	0.000608987	0.00496732	0.000153227	0.00168651	0.000332956	0.00276882	0.00175297	0.00302618	0.00236355	0.0014864	0.0132982	0.0026707	0.004569
Bacteria unidentified	0.000215153	0	0	0.000133044	0.000335416	0.000137053	0.000134363	7.97e-05	0.000425743	9.28e-05	0.000155327	4.35e-05	0.000464779	0.000172381	0.000121917	0.00014983	9.89e-05	0.000175218	0.000240173	0.00218033	3.46e-05	0.00113016	0.000176974	0.000752446
Adlercreutzia	0.00311145	0.00373328	0.00445172	0.00245182	0.00570207	0.00828194	0.00131004	0.00506087	0.0060491	0.0108065	0.00509588	0.00265344	0.00354394	0.00310285	0.00325111	0.00136512	0.00164152	0.002593	0.00123289	0.002162	0.00575547	0.000809945	0.00204325	0.00240071
GCA-900066575	0.000976466	0.00116146	0.00013974	0.00201467	0.00138359	0.00422907	0.00141082	0.000518042	0.00195132	0.000626131	0.00144113	0.00454565	0.00612927	0.00231756	0.00579103	0.000199774	0.00270949	0.00361546	0.000976703	0.00230858	0.000397525	0.00485967	0.00077225	0.00186295
[Eubacterium] xylanophilum group	0.00135712	0.000186664	0.00147725	0.00077926	0.00119492	0.00148801	0.000755794	0.000796987	0.0020755	0.00153054	0.0011642	0.0119405	0.0112128	0.00262402	0.000609583	0.000782447	0.00268971	0.00497651	0.00405092	0.012404	0.00461475	0.00163873	0.0019628	0.00493425
Gordonibacter	0.00190328	0.00147257	0.00055896	0.000722241	0.00140455	0.00187959	0.00100773	0.00171352	0.00177393	0.00333936	0.00157757	0.00093523	0.000755265	0.00130243	0.0012598	0.000449491	0.000415323	0.000852924	0.00073653	0.00053134	0.00266169	0.000678094	0.0013997	0.00120147
Rikenellaceae RC9 gut group	0.000115852	0.000767396	0.000678738	0.000361121	0.00115299	0.00430739	0.00223379	0.000199247	0.00024835	0.00027828	0.00103432	0.00289269	0.000116195	0.000632063	0.000894055	0.000466138	1.98e-05	0.000836823	0.00437115	0.00386596	0.00245429	0.00350349	0.00651586	0.00414215
Ruminiclostridium	0.000959915	0.000228145	0.000938255	0.000874292	0.000356379	0.00109643	0.000520658	0.000259021	0.00241254	0.00306108	0.00107067	0.00093523	0.00185911	0.00164719	0.00341366	0.00124858	0.0017404	0.00180736	0.000848611	0.0019971	0.000881468	0.00608401	0.00138361	0.00223896
Candidatus Stoquefichus	0.00191983	0.00300736	0.00189647	0.00233778	0.000461197	0.00170338	0.0044004	0.0014545	0.00106436	0.00700339	0.00252487	0.000413241	0.000348584	0.000114921	0.000182875	0.000615969	0.00138441	0.00051	0.000640461	0	0.000743199	0.00184592	0.00202716	0.00105135
Bifidobacterium	0.000529608	0.000228145	0.000778552	0.000741248	0.000922393	0.000881057	0.000974135	0.000856761	0.000993401	0.00264366	0.000954896	0.000347993	0.00569354	0.00300709	0.00253993	0.000882333	0.00231394	0.00246414	0.000432311	0.000567984	0.0157109	0.000546242	0.000498745	0.00355123
Blautia	4.97e-05	0	0.000379295	0.000741248	0.00182382	0.00381791	0.00141082	0.000159397	0.000372525	0.0002319	0.000898662	0.00143547	0.000319535	0.000344762	0.0148129	0.000199774	0.000474655	0.00293118	0.00784565	0.00258341	0.000397525	0.0118855	0.00432782	0.00540798
Oscillibacter	0.000711661	0.00049777	0.000519035	0.000760254	0.00041927	0.00213412	0.000554249	0.000159397	0.00170297	0.000881221	0.000833995	0.00093523	0.00130719	0.0011492	0.00325111	0.00196444	0.00150307	0.00168504	0.00137699	0.0019971	0.000674064	0.00418158	0.0021076	0.00206747
[Eubacterium] ventriosum group	0.00125782	0.00049777	0.00243547	0.00167256	0.00090143	0.00166422	0.0051394	0.00175337	0.0010821	0.00294513	0.00193493	0.00574188	0.00244009	0.00206857	0.00473442	0.00128188	0.000929533	0.00286606	0.00301017	0.00243684	0.000604929	0.00299491	0.00390952	0.00259127
Prevotellaceae NK3B31 group	0.0033266	0.0018459	0.00189647	0.00100734	0.000586977	0.00221243	0.00196507	0.00063759	0.00147236	0.00060294	0.00155537	0.000108748	0.00258533	0.00126413	0.000609583	0.0115036	0.000969088	0.00284008	0	0.000201543	0.000708631	0.000339047	0.00033786	0.000317416
Ruminococcus 1	0.00114197	0.000518511	0.000119777	0.000551184	0.000209635	0.000234949	0.000117568	0.000318795	0.000567658	0.000788461	0.000456851	0.00045674	0.00389252	0.00178127	0.000609583	0.00722514	0.00158219	0.00259124	0.00204948	0	0.00122714	0.00060275	0.00033786	0.000843446
Erysipelotrichaceae uncultured	0.000695111	0.000725915	0.00467131	0.000608203	0.000943357	0.000802741	0.000453477	0.000358644	0.000532179	0.00160011	0.0011391	0.00580712	0.000551924	0.00166635	0.00225546	0.00183126	0.000593319	0.00211757	0.00254583	0.00192382	0.00575547	0.00186476	0.0026707	0.00295212
Ruminococcaceae UCG-013	0.000182053	0.000228145	0.00107799	0.000342114	0.000754685	0.0012139	0.00100773	0.000737213	0.00101114	0.00134502	0.000789999	0.00197921	0.00153958	0.00218349	0.00071118	0.000965572	0.000652651	0.00133861	0.00116884	0.000879459	0.0170072	0.0014692	0.00244546	0.00459402
[Eubacterium] nodatum group	0.000810963	0.00047703	0.0013974	0.000513171	0.000356379	0.00123348	0.00099093	0.000318795	0.00051444	0.000904411	0.0007517	0.00826482	0.00200436	0.00072783	0.0034543	0.00098222	0.00081087	0.0027074	0.00299416	0.000861137	0.00521968	0.00178941	0.00228457	0.00262979
Erysipelatoclostridium	0.000446857	0.00180442	0.0012377	0.000380127	0.000167708	0.000489476	0.00107491	7.97e-05	0.000124175	0.00034785	0.000615292	0.00197921	0.000377633	0.000689523	0.000162555	0.000366252	0.00029666	0.000645305	0	0.000311475	0.000293823	0.000715766	0.000595276	0.000383268
Lachnospiraceae UCG-006	0	0.00136887	3.99e-05	0.000399133	0.000461197	0.000665688	0.00139402	0.000259021	0.000727311	0.000881221	0.000619636	0.00297969	0.00551924	0.000517142	0.00111757	0.000466138	0.00814825	0.00312467	0.00134497	0.000659594	0.000155553	0.00113016	0.00149624	0.000957301
uncultured planctomycete	0.00122472	0.0029244	0	0	0	0	0	0.00213194	0.0077166	0.00700339	0.0021001	0	0.00856935	0.00262402	0.00284472	0.00243058	0.00919645	0.00427752	0.000240173	0	0	0	0	4.80346e-05
Ruminococcaceae NK4A214 group	0.000479958	0.000394068	0.00129759	0.000703235	0.00134166	0.00176212	0.000890158	0.000458268	0.00101114	0.00113631	0.00094745	0.00200096	0.000929557	0.00291132	0.00343398	0.00216421	0.000632874	0.00201215	0.00259387	0.000916103	0.00164195	0.00126201	0.00231675	0.00174614
Faecalitalea	0.00062891	0.000331847	5.99e-05	0.000228076	0.000167708	0.000391581	0.00218341	0.000179322	3.55e-05	0.0002319	0.000443815	0.000152247	0	0	0	0	0.000158218	5.17442e-05	0	0	5.19e-05	0.000263703	0.000305682	0.000124257
Odoribacter	9.93e-05	0.000186664	0.000998143	0.000323108	0.000104817	0.00113558	0.000806181	0.000119548	0.000230611	6.96e-05	0.000407356	0.00300144	0.000174292	0.00306455	0.00170683	0.000216421	0.000197773	0.00139355	0.000880634	0.000586306	0.000155553	0.00259936	0.00202716	0.0012498
Intestinimonas	0.000364106	0	0.000339369	0.000475159	0.000125781	0.000920215	0.000453477	0.000677439	0.000816008	0.000973981	0.000514554	0.000347993	0.000668119	0.000497989	0.00262121	0.000399547	0.0010482	0.000930508	0.000512369	0.00181388	0.000483943	0.00227915	0.000900959	0.00119806
Christensenellaceae R-7 group	0.000446857	0.00134813	0.000598886	0.00110237	0.000293489	0.00323054	0.00127645	0.00101616	0.00177393	0.0027828	0.00138696	0.00113098	0.00104575	0.000823597	0.000731499	0.00123194	0.000435101	0.00089981	0.000672484	0.000916103	0.00266169	0.00182709	0.00162494	0.00154046
Ruminococcaceae UCG-010	0.000430307	0.00045629	0.000798515	0.000646216	0.000733722	0.00160548	0.00104132	0.000239096	0.000478961	0.000858031	0.000728794	0.000956979	0.000900508	0.000421375	0.00140204	0.000582673	0.00029666	0.000760039	0.00150508	0.00115429	0.00139998	0.00237333	0.00284767	0.00185607
Anaeroplasma	0.000314455	0.000145183	0.000578923	0.00110237	0.000440233	0.000920215	0.000839772	0	0.000443483	0.00032466	0.000510929	0.00100048	0.000232389	0.000114921	0.00144268	0.000183126	0.000474655	0.000574708	0.00094468	0.000329797	0.000345674	0.00124317	0.0175687	0.0040864
Ruminococcaceae uncultured	0.000695111	0.000394068	0.000259517	0.000646216	0.000398306	0.00101811	0	0	0.00175619	0.000881221	0.000604874	0.000978729	0.00191721	0.00078529	0.00288536	3.33e-05	0.000494433	0.00118239	0.000480346	0.00122758	0.000259255	0.00212846	0.000756162	0.00097036
Nocardioides	4.97e-05	0	0	0	0	0	0	0	0	0.00013914	1.8884e-05	0	0	0	0	0	0	0	9.61e-05	0	0	0	0	1.922e-05
Lactobacillus	4.97e-05	0.000165923	0.00013974	0	0.000377343	0.00117474	0.000571045	0.000159397	0.000319307	0.00013914	0.000309634	0.000434991	0.00087146	0.000153227	0	0.000382899	0.000118664	0.000326874	0.000272196	1.83e-05	0	0.000339047	0.000675719	0.000261052
Ruminococcaceae UCG-009	0.000264804	0.000228145	0.000778552	0.00142548	0.000188671	0.000763583	0.000218341	0.000856761	0.0004967	0.00217986	0.000740089	0.000587237	0.00124909	0.000363915	0.00128012	0.00104881	0.000830647	0.000893304	0.000128092	0.000219865	0.000224688	0.00128084	0.000595276	0.000489753
Hyphomicrobium	0.000380656	0	0	0	0	0	0	0.000119548	0.000124175	0.00048699	0.000111137	0	0.000232389	0.000383068	0.000223514	0.000183126	0.00021755	0.000206608	0	0	0	0	0	0
Clostridiales vadinBB60 group1	0.000115852	0.000145183	0.000399257	0.000152051	0.00041927	0.000665688	0.000436681	7.97e-05	8.87e-05	0.00039423	0.000289661	0.00213145	0	0.000421375	0.000670541	6.66e-05	5.93e-05	0.000558212	0.00121688	0.000458052	0.000345674	0.000960633	0.0126295	0.00312215
[Eubacterium] ruminantium group	0.00230049	0.000601473	0	0.000589197	0.0013207	0.000137053	0.00188109	0.00101616	0.000603136	0.00134502	0.000979431	0	0.000813362	0.000229841	0.000548624	0.00496104	0.00189862	0.00140858	0	0.000109932	0.000155553	0.000433227	0.000321771	0.000204097
Ruminococcaceae UCG-004	0.000562709	0.000725915	0.000379295	0	0	0.00103769	0.000352704	0.000199247	0.000603136	0.000626131	0.000448683	0.00091348	0.00244009	0	0.00150364	0.00083239	0.00253149	0.00137018	0.00120086	7.33e-05	0.000916036	0.000998305	0.000900959	0.000817893
RBG-13-54-9	0.00165503	0.00093332	0	0	0	0	0	0.00063759	0.00205776	0.00480033	0.0010084	0	0.00284677	0.00199196	0.00154428	0.0014983	0.00425212	0.00202224	0.000368265	0	0	0	0	7.3653e-05
Desulfovibrio	0.000364106	0.000539251	0.000179666	5.7e-05	0.000461197	0.000450318	0.000117568	0.000378569	0.000408004	0.00041742	0.00033731	0.000521989	0.000319535	0.000325608	0.000447027	9.99e-05	0.000316437	0.000338416	0.000144104	0.000128254	3.46e-05	0.000376719	8.04e-05	0.000152815
Gastranaerophilales uncultured	4.97e-05	0	0.000219592	0.000646216	4.19e-05	7.83e-05	6.72e-05	9.96e-05	0	0.00013914	0.000134165	0.000152247	0	0	0	0	0	2.53745e-05	0	0.000274831	0.00862456	0.000207195	0.000193063	0.00185993
Paracoccus	0.00125782	0.00111998	0	0	0	0	0	0.000617665	0.00328177	0.00141459	0.000769183	0	0.000348584	0.000708676	0.000548624	0.000349604	0.000316437	0.000378654	0	0	0	0	0	0
ASF356	0.000165503	0	0.000379295	0.000285095	0.000188671	0.000861478	0.000235136	0	0	0.00013914	0.000225432	0	0	0.000497989	0.000853416	0	0.000533987	0.000314232	0.00344248	0.0014108	0.000345674	0.00118666	0.000353948	0.00134791
[Eubacterium] brachy group	0.000430307	0.00114072	0.000239554	5.7e-05	0.000356379	0.00041116	0.000319113	0.000239096	0.000638615	0.000718891	0.000455084	0.000260994	0.001191	0.00067037	0.000406388	8.32e-05	0.00132508	0.000656171	0.000288208	0.000421408	0.000414809	0.000320211	0.000370037	0.000362935
Tyzzerella	0.000430307	0.000311107	0.000259517	0.000152051	0.000125781	0.000352423	0.000134363	0	0.000337047	0.00025509	0.000235769	0.000239245	0.000406681	0.000210688	0.0013614	0.000615969	0.00114708	0.000663511	0.00094468	0.000806171	0.000190121	0.00116783	0.000563099	0.00073438
Butyricicoccus	0	0	0.000219592	0	0.000209635	0.000156632	8.4e-05	9.96e-05	0.000212872	0.00030147	0.00012838	0.000630736	0.000668119	0.000229841	0.000914374	0.000116535	7.91e-05	0.000439784	0.000896646	0.000787849	0.000120986	0.0019401	0.000675719	0.00088426
Faecalibaculum	4.97e-05	0.000103702	3.99e-05	0	4.19e-05	7.83e-05	3.36e-05	7.97e-05	3.55e-05	9.28e-05	5.55102e-05	0	0.000203341	3.83e-05	0.000304791	4.99e-05	5.93e-05	0.000109272	0	0.00115429	1.73e-05	0.000150688	0.00011262	0.00028698
Anaerotruncus	0	0	0.000259517	0.000228076	8.39e-05	0.000978953	0.000251931	0	0.000141914	9.28e-05	0.000203709	0.000804733	0.000290487	0.000497989	0.000142236	0.000332956	0.000257105	0.000387584	0.00177728	0.000604628	0.000414809	0.0014127	0.0011262	0.00106712
Nitrospira	0.000297905	0.00047703	0	0	0	0	0	0.000398494	0.00159654	0.00125226	0.000402223	0	0.00168482	0.000861904	0.000955013	0.000649264	0.00176018	0.000985197	0.000304219	0	0	0	0	6.08438e-05
Prolixibacteraceae uncultured	0.00220119	0.00294514	0	0	0	0	0	0.00115563	0.00418648	0.00447567	0.00149641	0	0	0.000229841	0.000284472	0.000266365	0	0.000130113	0.000176127	0	0	0	0	3.52254e-05
Lachnospiraceae FCS020 group	0	4.15e-05	0	0	0	0.000176211	0	7.97e-05	0	0	2.97411e-05	0.000260994	0.00232389	0.000325608	0.000772138	0.000266365	0.000316437	0.000710906	0.000128092	0.000897781	0	0.00171407	0.000547011	0.000657391
Fimbriimonadales unidentified	0.000165503	0.000871098	0	0	0	0	0	0.000856761	0.00230611	0.00104355	0.000524302	0	0.00232389	0.00116836	0.00117853	0.000549377	0.00488499	0.00168419	6.4e-05	0	0	0	0	1.28e-05
Gemmatimonadaceae uncultured	0.00061236	0.000124443	0	0	0	0	0	0.000139473	0.000904704	0.00271323	0.000449421	0	0.000784314	0.000938518	0.000447027	0.000432843	0.000474655	0.000512893	0.00100873	0	0	0	0	0.000201745
Eggerthellaceae unidentified	0.000380656	0.000705175	0.000439183	0.000228076	0.000628904	0.000978953	0.00040309	0.000518042	0.00076279	0.00164649	0.000669136	0	0.00043573	0.000210688	0.000304791	0.000116535	0.000435101	0.000250474	0	0	0.00046666	0.000226031	0.000289594	0.000196457
Lachnospiraceae A2	0	0	0	0	0.000146744	0	0	0	0.000159654	0.00011595	4.22348e-05	0.000826482	0.000697168	0.0039073	0.000934693	0.00014983	0.000909756	0.00123754	0.000832599	0	6.91e-05	0	0	0.00018034
Negativibacillus	9.93e-05	0.000186664	0.000219592	0.000190063	0.000209635	0.000450318	0.000201545	0.000159397	0.000195132	0.00016233	0.000207398	0.00115273	0.000174292	0.000651216	0.0013614	0.000116535	0.000771315	0.000704581	0.00171323	0.000751205	0.00013827	0.000527406	0.000981402	0.000822303
Catabacter	0.00064546	0.000788136	0.000259517	0.000722241	0.000314452	0.000469897	0.000352704	0.000358644	0.000833747	0.00129864	0.000604344	0.000108748	0.000290487	0.000114921	0.000142236	0.00014983	0.000177996	0.000164036	0	0.000183221	0.00131356	0.000282539	0.000466568	0.000449178
Lachnospiraceae NK4B4 group	0	0	0.000219592	0.000133044	0.000985284	0.00154674	0.000386295	0	0.000283829	0	0.000355479	0	0.000668119	0	0	0.000399547	0	0.000177944	0	0.000183221	0.000103702	0.000301375	0.00033786	0.000185232
Ruminococcaceae UCG-005	0	8.3e-05	0	5.7e-05	0.000146744	0.000156632	0.000201545	0	0	0	6.44921e-05	0.00045674	0.000319535	0.000306455	0.000243833	0.00053273	0.000197773	0.000342844	0.000560403	0.000329797	0.000224688	0.00154455	0.000530922	0.000638071
Gordonia	0.000496508	0.000124443	0	0	0	0	0	0.000159397	0.00211098	0.00169287	0.00045842	0	0.00191721	0.00147481	0.00113789	0.00098222	0.00100864	0.0010868	0.000288208	0	0	0	0	5.76416e-05
Bryobacter	0.000695111	0.00045629	0	0	0	0	0	0.000159397	0.00228837	0.00227262	0.000587179	0	0.000987654	0.000938518	0.000934693	0.000649264	0.000791092	0.00071687	0.000256184	0	0	0	0	5.12368e-05
GCA-900066225	0.000115852	0.000103702	0.000379295	0.000475159	0.000859503	0.00062653	0.000738999	7.97e-05	8.87e-05	0.00037104	0.000383848	0.00091348	0.000145243	0	0.000467347	4.99e-05	0.000138441	0.000285735	0.000112081	0.000164899	0	0.000640422	0.00159277	0.000502034
SM1A02	0.000132402	0.000228145	0	0	0	0	0	0.000478192	0.000816008	0.00173925	0.0003394	0	0.00331155	0.00084275	0.000447027	0.00104881	0.0017404	0.00123176	6.4e-05	0	0	0	0	1.28e-05
Actinomycetales uncultured	0	0	0	0	0	0	0	0	0	0	0	0	0	0	0	0	0	0	0.000144104	0	0	0	0	2.88208e-05
Allorhizobium-Neorhizobium-Pararhizobium-Rhizobium	0.00139022	0.00126517	0	0	0	0	6.72e-05	0.00181315	0.00180941	0.0020871	0.000843225	0	0	0.000517142	0.000507986	0.000399547	0	0.000237446	0.000240173	0	0	0	0	4.80346e-05
AKYH767	0.00119162	0.00120294	0	0	0	0	0	0.000418418	0.00182715	0.0018552	0.000649533	0	0.000784314	0.00078529	0.000568944	0.000932277	0.000573542	0.000607394	0.000144104	0	0	0	0	2.88208e-05
Rothia	0	0	0	0	0	0	0	0	0	0	0	0	0	0	0	0	0	0	0	0	0	0	0	0
Others	0.0145311	0.0113451	0.00389276	0.00391524	0.00297691	0.00902592	0.00409809	0.00940448	0.0258817	0.0499978	0.0135069	0.00852577	0.02809	0.0153803	0.0222905	0.0158653	0.0270356	0.0195312	0.0325355	0.00285827	0.00532336	0.00994539	0.00918649	0.0119698
